# Supplementary material for: A user task design notation for improved software design
Source: PeerJ Comput Sci. 2021 May 24;7:e503. doi: 10.7717/peerj-cs.503 (PMC8156997; doi:10.7717/peerj-cs.503)
Supplement: Supplemental Information 5 — Scenarios and notation explanation [file peerj-cs-07-503-s005.zip]

Archive with 28 entries (25 files):
- Supplementary Material_UML_AD_ADE/
- Supplementary Material_UML_AD_ADE/dataset_questionnaire_responses.xls
- __MACOSX/
- __MACOSX/Supplementary Material_UML_AD_ADE/
- __MACOSX/Supplementary Material_UML_AD_ADE/._dataset_questionnaire_responses.xls
- Supplementary Material_UML_AD_ADE/dataset_UML_ADE_raw_data.xls
- __MACOSX/Supplementary Material_UML_AD_ADE/._dataset_UML_ADE_raw_data.xls
- Supplementary Material_UML_AD_ADE/Notation Explanation_UML_AD.pdf
- __MACOSX/Supplementary Material_UML_AD_ADE/._Notation Explanation_UML_AD.pdf
- Supplementary Material_UML_AD_ADE/Notation Explanation_UML_ADE.pdf
- __MACOSX/Supplementary Material_UML_AD_ADE/._Notation Explanation_UML_ADE.pdf
- Supplementary Material_UML_AD_ADE/Questionnaire_UML_AD.pdf
- __MACOSX/Supplementary Material_UML_AD_ADE/._Questionnaire_UML_AD.pdf
- Supplementary Material_UML_AD_ADE/Questionnaire_UML_ADE.pdf
- __MACOSX/Supplementary Material_UML_AD_ADE/._Questionnaire_UML_ADE.pdf
- Supplementary Material_UML_AD_ADE/Scenario1_Requirement Document.pdf
- __MACOSX/Supplementary Material_UML_AD_ADE/._Scenario1_Requirement Document.pdf
- Supplementary Material_UML_AD_ADE/Scenario1_UML_AD.pdf
- __MACOSX/Supplementary Material_UML_AD_ADE/._Scenario1_UML_AD.pdf
- Supplementary Material_UML_AD_ADE/Scenario1_UML_ADE.pdf
- __MACOSX/Supplementary Material_UML_AD_ADE/._Scenario1_UML_ADE.pdf
- Supplementary Material_UML_AD_ADE/Scenario2_Requirement Document.pdf
- __MACOSX/Supplementary Material_UML_AD_ADE/._Scenario2_Requirement Document.pdf
- Supplementary Material_UML_AD_ADE/Scenario2_UML_AD.pdf
- __MACOSX/Supplementary Material_UML_AD_ADE/._Scenario2_UML_AD.pdf
- Supplementary Material_UML_AD_ADE/Scenario2_UML_ADE.pdf
- __MACOSX/Supplementary Material_UML_AD_ADE/._Scenario2_UML_ADE.pdf
- __MACOSX/._Supplementary Material_UML_AD_ADE
