# Supplementary material for: A user task design notation for improved software design
Source: PeerJ Comput Sci. 2021 May 24;7:e503. doi: 10.7717/peerj-cs.503 (PMC8156997; doi:10.7717/peerj-cs.503)
Supplement: Supplemental Information 5 — Scenarios and notation explanation [file peerj-cs-07-503-s005.zip › Supplementary Material_UML_AD_ADE/dataset_UML_ADE_raw_data.xls]

## Sheet: raw_data
		SCENARIO-1											SCENARIO-2
ID	Group: 1: (AD), 2: (ADE)	Dd1j	Dd2j	Dd3j	Dd4j	Dd5j	Od1j	Od2j	Od3j	Od4j	Od5j	Number of Defects detected	Dd1j	Dd2j	Dd3j	Dd4j	Dd5j	Od1j	Od2j	Od3j	Od4j	Od5j	Number of Defects detected
080308028	1	30	26	6	3	24	1	2	4	3	5	5	31			36		1			5		2
100308205	1		26	66	314			1	2	3		3	66		192			1		3			2
100302001	1	108	133	52		105	1	2	3		5	4	131	14	135	108		2	1	3	4		4
110308113	1				106					4		1	36			104		1			2		2
100309013	1				305					1		1											0
110308012	1			420	101				1	2		2	186			56		1			2		2
040302125	1				32					3		1	27			33		1			2		2
100308206	1			167	276				2	3		2			157					1			1
100302034	1	365				48	1				5	2		2		70			1		3		2
090302059	1		246	521	464			1	2	3		3	150		63			1		2			2
080309017	1	232	58	20	483	27	4	5	2	1	3	5	42		72		5	2		3		1	3
090302007	1	30	31	105			1	3	2			3	45			30	40	2			3	4	3
100302006	1											0											0
100309002	1		1028					1				1	679		679		679	1		2		3	3
080308027	1					28					2	1		105	186	37	177		3	2	4	5	4
080309025	1	370		129	218	40	1		2	3	5	4											0
050308023	1		298	119				1	3			2		129		6			2		1		2
080302109	1	5	3	5			3	1	2			3	2			1	1	1			4	3	3
120302021	1	3		184	26	207	1		3	2	4	4	224		45	315	358	1		2	3	4	4
100302012	1											0											0
100302004	1				71					1		1			99					2			1
50308039	1		350					1				1											0
70309014	1				650					1		1	1185					1					1
110308013	1		164	67		143		2	3		1	3	71		96	52		1		3	2		3
80309023	1				152					1		1	95	317		74		1	2		3		3
70302045	1			62	40	52			1	2	3	3		313	165				3	2			2
110308007	1					235					2	1	1			63		1			2		2
70309017	1	468		74	511		3		1	2		3	161		145			1		2			2
100302002	1		128	181	199	189		1	3	2	3	4	46		82	81		1		2	3		3
100302007	1		153	126	170			1	2	3		3	92	267	141			1	3	2			3
70302003	1	249	42	22	185	104	5	3	2	1	4	5	90	56			165	1	2			3	3
90309019	1											0	26			247		1			2		2
90302004	1		429	328	15	131		1	3	4	2	4	630	512		361		2	1		4		3
80308006	1			24	283				2	1		2	409					2					1
70309028	1											0											0
100302049	2		136	119	157	158		2	5	4	3	4	101		65	100		1		2	3		3
060302071	2	40		11	156	50	5		3	2	1	4	13	41	127	S	24	1	4	3	2	5	5
100302005	2			66	2	1			3	2	1	3	128	281		23		1	4		2		3
080302020	2	13	386	65		33	5	1	2		4	4	110		110			1		2			2
090308016	2											0											0
100308001	2	147	149	54	133		4	1	2	3		4	96	108		52		1	2		3		3
090302506	2			227	565				2	3		2			150					1			1
070302023	2		243	3	3	24		4	1	2	3	4		42	51	65	151		2	1	4	3	4
100309003	2			215	45	149			2	3	1	3	183	42	335			2	4	5			3
090302069	2	388	40	38	51		1	2	3	4		4	144					1					1
110308024	2		249		79	65		2		3	4	3	179	115			171	1	3			2	3
100308015	2		36	343	93	120		1	2	3	4	4	1			41	1	1			4	3	3
110302017	2	4	443	164	19		1	2	3	4		4	28					1					1
090302003	2		1	1		1	3		2		3	3	193				260	3				4	2
090302041	2	275	41	49	192	184	1	2	3	4	5	5			42	93	67			1	2	3	3
080308029	2				707					2		1											0
100302014	2											0											0
090308020	2		421	38	186	53		1	3	2	4	4	643	178			111	1	4			3	3
100308004	2	89	154	201	150	149	2	1	4	3	5	5	131	119				1	3				2
080302067	2											0											0
110308001	2	56	206		73		2	1		3		3	118		100	107	283	1		3	5	4	4
110309001	2	141		259					2		1	2			233		1	1		2			2
080302033	2	267	319	146	2		1	2	3	4		4	52	65	19	18	27	1	2	3	4	5	5
100302023	2			121	40				3	2		2	46	250		33		1	4		2		3
110309101	2		80	75	240	25		1	3	2	4	4						2	3	1	4		4
110308103	2	75	180	210	140	70	1	3	2	4	5	5	150	210	265		120	1	3	2		4	4
110308004	2	152				27	3				2	2	27	256				1	2				2
90302037	2	37		337	12	70	1		2	3	4	4	135	162	34	70	300	1	2	3	4	5	5
90302001	2	11		16	5	210	3		1	2	4	4	37	19	35	12		1	3	2	4		4
80309022	2	143	252	136	2	9	4	5	2	3	1	5	15		247	135	73	1		4	3	2	4
80308053	2		145	208	182			1	2	3		3	78		123	415	652	1		3	5	4	4
80309001	2			50	46	87			1	2	3	3	120		136			1		2			2
70308028	2			38	64	148			1	2	3	3			28					1			1
70309020	2											0	250	164	85			1	3	2			3
100308023	2	148	150	215	162	188	5	1	3	2	4	5	849	209	131	144		1	4	3	5		4
70309028	2	219	123		308		1	3		4		3	268	229	337	206	113	1	3	2	4	5	5
70309028	2	43	75	38	73	15	1	4	3	2	5	5	102	109	80	56		1	5	2	3		4
Dj	Duration spent by participants to detect the specified defect
Oj	The score gained from the defect detection order
